# Supplementary material for: Absence of Thyroid Hormone Induced Delayed Dendritic Arborization in Mouse Primary Hippocampal Neurons Through Insufficient Expression of Brain-Derived Neurotrophic Factor
Source: Front Endocrinol (Lausanne). 2021 Feb 23;12:629100. doi: 10.3389/fendo.2021.629100 (PMC7940752; doi:10.3389/fendo.2021.629100)
Supplement: Supplementary file 2 [file Table_1.xlsx]

## Sheet: Sheet1
Supplemental table
Within each row, compare columns (simple effects within rows)
Number of families	30
Number of comparisons per family	10
Alpha	0.05
Tukey's multiple comparisons test	Predicted (LS) mean diff.	95.00% CI of diff.	Significant?	Summary	Adjusted P Value
10 um
+T3 vs. -T3	0.3125	-0.5655 to 1.190	No	ns	0.8665
+T3 vs. -T3 +BDNF 0.016 ng/mL	0.5875	-0.2905 to 1.465	No	ns	0.356
+T3 vs. -T3 +BDNF 0.4 ng/mL	0.1	-0.7780 to 0.9780	No	ns	0.9979
+T3 vs. -T3 +BDNF 10 ng/mL	0.0875	-0.7905 to 0.9655	No	ns	0.9988
-T3 vs. -T3 +BDNF 0.016 ng/mL	0.275	-0.6030 to 1.153	No	ns	0.912
-T3 vs. -T3 +BDNF 0.4 ng/mL	-0.2125	-1.090 to 0.6655	No	ns	0.9641
-T3 vs. -T3 +BDNF 10 ng/mL	-0.225	-1.103 to 0.6530	No	ns	0.956
-T3 +BDNF 0.016 ng/mL vs. -T3 +BDNF 0.4 ng/mL	-0.4875	-1.365 to 0.3905	No	ns	0.5495
-T3 +BDNF 0.016 ng/mL vs. -T3 +BDNF 10 ng/mL	-0.5	-1.378 to 0.3780	No	ns	0.5241
-T3 +BDNF 0.4 ng/mL vs. -T3 +BDNF 10 ng/mL	-0.0125	-0.8905 to 0.8655	No	ns	>0.9999
20 um
+T3 vs. -T3	0.5375	-0.3405 to 1.415	No	ns	0.4494
+T3 vs. -T3 +BDNF 0.016 ng/mL	0.775	-0.1030 to 1.653	No	ns	0.1125
+T3 vs. -T3 +BDNF 0.4 ng/mL	0.1	-0.7780 to 0.9780	No	ns	0.9979
+T3 vs. -T3 +BDNF 10 ng/mL	-0.0625	-0.9405 to 0.8155	No	ns	0.9997
-T3 vs. -T3 +BDNF 0.016 ng/mL	0.2375	-0.6405 to 1.115	No	ns	0.9468
-T3 vs. -T3 +BDNF 0.4 ng/mL	-0.4375	-1.315 to 0.4405	No	ns	0.6506
-T3 vs. -T3 +BDNF 10 ng/mL	-0.6	-1.478 to 0.2780	No	ns	0.3342
-T3 +BDNF 0.016 ng/mL vs. -T3 +BDNF 0.4 ng/mL	-0.675	-1.553 to 0.2030	No	ns	0.2194
-T3 +BDNF 0.016 ng/mL vs. -T3 +BDNF 10 ng/mL	-0.8375	-1.715 to 0.04049	No	ns	0.0698
-T3 +BDNF 0.4 ng/mL vs. -T3 +BDNF 10 ng/mL	-0.1625	-1.040 to 0.7155	No	ns	0.9867
30 um
+T3 vs. -T3	0.9125	0.03451 to 1.790	Yes	*	0.0371
+T3 vs. -T3 +BDNF 0.016 ng/mL	0.9375	0.05951 to 1.815	Yes	*	0.0297
+T3 vs. -T3 +BDNF 0.4 ng/mL	0.3625	-0.5155 to 1.240	No	ns	0.7901
+T3 vs. -T3 +BDNF 10 ng/mL	-0.1875	-1.065 to 0.6905	No	ns	0.9773
-T3 vs. -T3 +BDNF 0.016 ng/mL	0.025	-0.8530 to 0.9030	No	ns	>0.9999
-T3 vs. -T3 +BDNF 0.4 ng/mL	-0.55	-1.428 to 0.3280	No	ns	0.4253
-T3 vs. -T3 +BDNF 10 ng/mL	-1.1	-1.978 to -0.2220	Yes	**	0.0059
-T3 +BDNF 0.016 ng/mL vs. -T3 +BDNF 0.4 ng/mL	-0.575	-1.453 to 0.3030	No	ns	0.3785
-T3 +BDNF 0.016 ng/mL vs. -T3 +BDNF 10 ng/mL	-1.125	-2.003 to -0.2470	Yes	**	0.0045
-T3 +BDNF 0.4 ng/mL vs. -T3 +BDNF 10 ng/mL	-0.55	-1.428 to 0.3280	No	ns	0.4253
40 um
+T3 vs. -T3	1.2	0.3220 to 2.078	Yes	**	0.0019
+T3 vs. -T3 +BDNF 0.016 ng/mL	1.363	0.4845 to 2.240	Yes	***	0.0003
+T3 vs. -T3 +BDNF 0.4 ng/mL	0.9	0.02201 to 1.778	Yes	*	0.0414
+T3 vs. -T3 +BDNF 10 ng/mL	-0.0375	-0.9155 to 0.8405	No	ns	>0.9999
-T3 vs. -T3 +BDNF 0.016 ng/mL	0.1625	-0.7155 to 1.040	No	ns	0.9867
-T3 vs. -T3 +BDNF 0.4 ng/mL	-0.3	-1.178 to 0.5780	No	ns	0.8828
-T3 vs. -T3 +BDNF 10 ng/mL	-1.238	-2.115 to -0.3595	Yes	**	0.0012
-T3 +BDNF 0.016 ng/mL vs. -T3 +BDNF 0.4 ng/mL	-0.4625	-1.340 to 0.4155	No	ns	0.6003
-T3 +BDNF 0.016 ng/mL vs. -T3 +BDNF 10 ng/mL	-1.4	-2.278 to -0.5220	Yes	***	0.0002
-T3 +BDNF 0.4 ng/mL vs. -T3 +BDNF 10 ng/mL	-0.9375	-1.815 to -0.05951	Yes	*	0.0297
50 um
+T3 vs. -T3	1.8	0.9220 to 2.678	Yes	****	<0.0001
+T3 vs. -T3 +BDNF 0.016 ng/mL	1.975	1.097 to 2.853	Yes	****	<0.0001
+T3 vs. -T3 +BDNF 0.4 ng/mL	1	0.1220 to 1.878	Yes	*	0.0164
+T3 vs. -T3 +BDNF 10 ng/mL	0.025	-0.8530 to 0.9030	No	ns	>0.9999
-T3 vs. -T3 +BDNF 0.016 ng/mL	0.175	-0.7030 to 1.053	No	ns	0.9824
-T3 vs. -T3 +BDNF 0.4 ng/mL	-0.8	-1.678 to 0.07799	No	ns	0.0934
-T3 vs. -T3 +BDNF 10 ng/mL	-1.775	-2.653 to -0.8970	Yes	****	<0.0001
-T3 +BDNF 0.016 ng/mL vs. -T3 +BDNF 0.4 ng/mL	-0.975	-1.853 to -0.09701	Yes	*	0.0209
-T3 +BDNF 0.016 ng/mL vs. -T3 +BDNF 10 ng/mL	-1.95	-2.828 to -1.072	Yes	****	<0.0001
-T3 +BDNF 0.4 ng/mL vs. -T3 +BDNF 10 ng/mL	-0.975	-1.853 to -0.09701	Yes	*	0.0209
60 um
+T3 vs. -T3	2.4	1.522 to 3.278	Yes	****	<0.0001
+T3 vs. -T3 +BDNF 0.016 ng/mL	2.35	1.472 to 3.228	Yes	****	<0.0001
+T3 vs. -T3 +BDNF 0.4 ng/mL	1.725	0.8470 to 2.603	Yes	****	<0.0001
+T3 vs. -T3 +BDNF 10 ng/mL	0.475	-0.4030 to 1.353	No	ns	0.5749
-T3 vs. -T3 +BDNF 0.016 ng/mL	-0.05	-0.9280 to 0.8280	No	ns	0.9999
-T3 vs. -T3 +BDNF 0.4 ng/mL	-0.675	-1.553 to 0.2030	No	ns	0.2194
-T3 vs. -T3 +BDNF 10 ng/mL	-1.925	-2.803 to -1.047	Yes	****	<0.0001
-T3 +BDNF 0.016 ng/mL vs. -T3 +BDNF 0.4 ng/mL	-0.625	-1.503 to 0.2530	No	ns	0.2927
-T3 +BDNF 0.016 ng/mL vs. -T3 +BDNF 10 ng/mL	-1.875	-2.753 to -0.9970	Yes	****	<0.0001
-T3 +BDNF 0.4 ng/mL vs. -T3 +BDNF 10 ng/mL	-1.25	-2.128 to -0.3720	Yes	**	0.001
70 um
+T3 vs. -T3	2.775	1.897 to 3.653	Yes	****	<0.0001
+T3 vs. -T3 +BDNF 0.016 ng/mL	2.538	1.660 to 3.415	Yes	****	<0.0001
+T3 vs. -T3 +BDNF 0.4 ng/mL	1.863	0.9845 to 2.740	Yes	****	<0.0001
+T3 vs. -T3 +BDNF 10 ng/mL	0.475	-0.4030 to 1.353	No	ns	0.5749
-T3 vs. -T3 +BDNF 0.016 ng/mL	-0.2375	-1.115 to 0.6405	No	ns	0.9468
-T3 vs. -T3 +BDNF 0.4 ng/mL	-0.9125	-1.790 to -0.03451	Yes	*	0.0371
-T3 vs. -T3 +BDNF 10 ng/mL	-2.3	-3.178 to -1.422	Yes	****	<0.0001
-T3 +BDNF 0.016 ng/mL vs. -T3 +BDNF 0.4 ng/mL	-0.675	-1.553 to 0.2030	No	ns	0.2194
-T3 +BDNF 0.016 ng/mL vs. -T3 +BDNF 10 ng/mL	-2.063	-2.940 to -1.185	Yes	****	<0.0001
-T3 +BDNF 0.4 ng/mL vs. -T3 +BDNF 10 ng/mL	-1.388	-2.265 to -0.5095	Yes	***	0.0002
80 um
+T3 vs. -T3	2.45	1.572 to 3.328	Yes	****	<0.0001
+T3 vs. -T3 +BDNF 0.016 ng/mL	2.525	1.647 to 3.403	Yes	****	<0.0001
+T3 vs. -T3 +BDNF 0.4 ng/mL	1.638	0.7595 to 2.515	Yes	****	<0.0001
+T3 vs. -T3 +BDNF 10 ng/mL	0.3875	-0.4905 to 1.265	No	ns	0.7463
-T3 vs. -T3 +BDNF 0.016 ng/mL	0.075	-0.8030 to 0.9530	No	ns	0.9993
-T3 vs. -T3 +BDNF 0.4 ng/mL	-0.8125	-1.690 to 0.06549	No	ns	0.0849
-T3 vs. -T3 +BDNF 10 ng/mL	-2.063	-2.940 to -1.185	Yes	****	<0.0001
-T3 +BDNF 0.016 ng/mL vs. -T3 +BDNF 0.4 ng/mL	-0.8875	-1.765 to -0.009510	Yes	*	0.0461
-T3 +BDNF 0.016 ng/mL vs. -T3 +BDNF 10 ng/mL	-2.138	-3.015 to -1.260	Yes	****	<0.0001
-T3 +BDNF 0.4 ng/mL vs. -T3 +BDNF 10 ng/mL	-1.25	-2.128 to -0.3720	Yes	**	0.001
90 um
+T3 vs. -T3	2.35	1.472 to 3.228	Yes	****	<0.0001
+T3 vs. -T3 +BDNF 0.016 ng/mL	2.4	1.522 to 3.278	Yes	****	<0.0001
+T3 vs. -T3 +BDNF 0.4 ng/mL	1.55	0.6720 to 2.428	Yes	****	<0.0001
+T3 vs. -T3 +BDNF 10 ng/mL	0.55	-0.3280 to 1.428	No	ns	0.4253
-T3 vs. -T3 +BDNF 0.016 ng/mL	0.05	-0.8280 to 0.9280	No	ns	0.9999
-T3 vs. -T3 +BDNF 0.4 ng/mL	-0.8	-1.678 to 0.07799	No	ns	0.0934
-T3 vs. -T3 +BDNF 10 ng/mL	-1.8	-2.678 to -0.9220	Yes	****	<0.0001
-T3 +BDNF 0.016 ng/mL vs. -T3 +BDNF 0.4 ng/mL	-0.85	-1.728 to 0.02799	No	ns	0.0631
-T3 +BDNF 0.016 ng/mL vs. -T3 +BDNF 10 ng/mL	-1.85	-2.728 to -0.9720	Yes	****	<0.0001
-T3 +BDNF 0.4 ng/mL vs. -T3 +BDNF 10 ng/mL	-1	-1.878 to -0.1220	Yes	*	0.0164
100 um
+T3 vs. -T3	2.138	1.260 to 3.015	Yes	****	<0.0001
+T3 vs. -T3 +BDNF 0.016 ng/mL	2.538	1.660 to 3.415	Yes	****	<0.0001
+T3 vs. -T3 +BDNF 0.4 ng/mL	1.788	0.9095 to 2.665	Yes	****	<0.0001
+T3 vs. -T3 +BDNF 10 ng/mL	0.925	0.04701 to 1.803	Yes	*	0.0332
-T3 vs. -T3 +BDNF 0.016 ng/mL	0.4	-0.4780 to 1.278	No	ns	0.7232
-T3 vs. -T3 +BDNF 0.4 ng/mL	-0.35	-1.228 to 0.5280	No	ns	0.8108
-T3 vs. -T3 +BDNF 10 ng/mL	-1.213	-2.090 to -0.3345	Yes	**	0.0016
-T3 +BDNF 0.016 ng/mL vs. -T3 +BDNF 0.4 ng/mL	-0.75	-1.628 to 0.1280	No	ns	0.1344
-T3 +BDNF 0.016 ng/mL vs. -T3 +BDNF 10 ng/mL	-1.613	-2.490 to -0.7345	Yes	****	<0.0001
-T3 +BDNF 0.4 ng/mL vs. -T3 +BDNF 10 ng/mL	-0.8625	-1.740 to 0.01549	No	ns	0.0569
110 um
+T3 vs. -T3	1.988	1.110 to 2.865	Yes	****	<0.0001
+T3 vs. -T3 +BDNF 0.016 ng/mL	2.525	1.647 to 3.403	Yes	****	<0.0001
+T3 vs. -T3 +BDNF 0.4 ng/mL	1.738	0.8595 to 2.615	Yes	****	<0.0001
+T3 vs. -T3 +BDNF 10 ng/mL	0.7875	-0.09049 to 1.665	No	ns	0.1026
-T3 vs. -T3 +BDNF 0.016 ng/mL	0.5375	-0.3405 to 1.415	No	ns	0.4494
-T3 vs. -T3 +BDNF 0.4 ng/mL	-0.25	-1.128 to 0.6280	No	ns	0.9364
-T3 vs. -T3 +BDNF 10 ng/mL	-1.2	-2.078 to -0.3220	Yes	**	0.0019
-T3 +BDNF 0.016 ng/mL vs. -T3 +BDNF 0.4 ng/mL	-0.7875	-1.665 to 0.09049	No	ns	0.1026
-T3 +BDNF 0.016 ng/mL vs. -T3 +BDNF 10 ng/mL	-1.738	-2.615 to -0.8595	Yes	****	<0.0001
-T3 +BDNF 0.4 ng/mL vs. -T3 +BDNF 10 ng/mL	-0.95	-1.828 to -0.07201	Yes	*	0.0264
120 um
+T3 vs. -T3	1.425	0.5470 to 2.303	Yes	***	0.0001
+T3 vs. -T3 +BDNF 0.016 ng/mL	2.038	1.160 to 2.915	Yes	****	<0.0001
+T3 vs. -T3 +BDNF 0.4 ng/mL	1.45	0.5720 to 2.328	Yes	****	<0.0001
+T3 vs. -T3 +BDNF 10 ng/mL	0.65	-0.2280 to 1.528	No	ns	0.2544
-T3 vs. -T3 +BDNF 0.016 ng/mL	0.6125	-0.2655 to 1.490	No	ns	0.3131
-T3 vs. -T3 +BDNF 0.4 ng/mL	0.025	-0.8530 to 0.9030	No	ns	>0.9999
-T3 vs. -T3 +BDNF 10 ng/mL	-0.775	-1.653 to 0.1030	No	ns	0.1125
-T3 +BDNF 0.016 ng/mL vs. -T3 +BDNF 0.4 ng/mL	-0.5875	-1.465 to 0.2905	No	ns	0.356
-T3 +BDNF 0.016 ng/mL vs. -T3 +BDNF 10 ng/mL	-1.388	-2.265 to -0.5095	Yes	***	0.0002
-T3 +BDNF 0.4 ng/mL vs. -T3 +BDNF 10 ng/mL	-0.8	-1.678 to 0.07799	No	ns	0.0934
130 um
+T3 vs. -T3	0.925	0.04701 to 1.803	Yes	*	0.0332
+T3 vs. -T3 +BDNF 0.016 ng/mL	1.475	0.5970 to 2.353	Yes	****	<0.0001
+T3 vs. -T3 +BDNF 0.4 ng/mL	1.038	0.1595 to 1.915	Yes	*	0.0113
+T3 vs. -T3 +BDNF 10 ng/mL	0.4875	-0.3905 to 1.365	No	ns	0.5495
-T3 vs. -T3 +BDNF 0.016 ng/mL	0.55	-0.3280 to 1.428	No	ns	0.4253
-T3 vs. -T3 +BDNF 0.4 ng/mL	0.1125	-0.7655 to 0.9905	No	ns	0.9967
-T3 vs. -T3 +BDNF 10 ng/mL	-0.4375	-1.315 to 0.4405	No	ns	0.6506
-T3 +BDNF 0.016 ng/mL vs. -T3 +BDNF 0.4 ng/mL	-0.4375	-1.315 to 0.4405	No	ns	0.6506
-T3 +BDNF 0.016 ng/mL vs. -T3 +BDNF 10 ng/mL	-0.9875	-1.865 to -0.1095	Yes	*	0.0186
-T3 +BDNF 0.4 ng/mL vs. -T3 +BDNF 10 ng/mL	-0.55	-1.428 to 0.3280	No	ns	0.4253
140 um
+T3 vs. -T3	0.9375	0.05951 to 1.815	Yes	*	0.0297
+T3 vs. -T3 +BDNF 0.016 ng/mL	1.35	0.4720 to 2.228	Yes	***	0.0003
+T3 vs. -T3 +BDNF 0.4 ng/mL	1.013	0.1345 to 1.890	Yes	*	0.0145
+T3 vs. -T3 +BDNF 10 ng/mL	0.6375	-0.2405 to 1.515	No	ns	0.2732
-T3 vs. -T3 +BDNF 0.016 ng/mL	0.4125	-0.4655 to 1.290	No	ns	0.6995
-T3 vs. -T3 +BDNF 0.4 ng/mL	0.075	-0.8030 to 0.9530	No	ns	0.9993
-T3 vs. -T3 +BDNF 10 ng/mL	-0.3	-1.178 to 0.5780	No	ns	0.8828
-T3 +BDNF 0.016 ng/mL vs. -T3 +BDNF 0.4 ng/mL	-0.3375	-1.215 to 0.5405	No	ns	0.8304
-T3 +BDNF 0.016 ng/mL vs. -T3 +BDNF 10 ng/mL	-0.7125	-1.590 to 0.1655	No	ns	0.1732
-T3 +BDNF 0.4 ng/mL vs. -T3 +BDNF 10 ng/mL	-0.375	-1.253 to 0.5030	No	ns	0.7686
150 um
+T3 vs. -T3	0.6625	-0.2155 to 1.540	No	ns	0.2365
+T3 vs. -T3 +BDNF 0.016 ng/mL	0.975	0.09701 to 1.853	Yes	*	0.0209
+T3 vs. -T3 +BDNF 0.4 ng/mL	0.7	-0.1780 to 1.578	No	ns	0.1878
+T3 vs. -T3 +BDNF 10 ng/mL	0.525	-0.3530 to 1.403	No	ns	0.474
-T3 vs. -T3 +BDNF 0.016 ng/mL	0.3125	-0.5655 to 1.190	No	ns	0.8665
-T3 vs. -T3 +BDNF 0.4 ng/mL	0.0375	-0.8405 to 0.9155	No	ns	>0.9999
-T3 vs. -T3 +BDNF 10 ng/mL	-0.1375	-1.015 to 0.7405	No	ns	0.9929
-T3 +BDNF 0.016 ng/mL vs. -T3 +BDNF 0.4 ng/mL	-0.275	-1.153 to 0.6030	No	ns	0.912
-T3 +BDNF 0.016 ng/mL vs. -T3 +BDNF 10 ng/mL	-0.45	-1.328 to 0.4280	No	ns	0.6255
-T3 +BDNF 0.4 ng/mL vs. -T3 +BDNF 10 ng/mL	-0.175	-1.053 to 0.7030	No	ns	0.9824
160 um
+T3 vs. -T3	0.3	-0.5780 to 1.178	No	ns	0.8828
+T3 vs. -T3 +BDNF 0.016 ng/mL	0.55	-0.3280 to 1.428	No	ns	0.4253
+T3 vs. -T3 +BDNF 0.4 ng/mL	0.4	-0.4780 to 1.278	No	ns	0.7232
+T3 vs. -T3 +BDNF 10 ng/mL	0.1875	-0.6905 to 1.065	No	ns	0.9773
-T3 vs. -T3 +BDNF 0.016 ng/mL	0.25	-0.6280 to 1.128	No	ns	0.9364
-T3 vs. -T3 +BDNF 0.4 ng/mL	0.1	-0.7780 to 0.9780	No	ns	0.9979
-T3 vs. -T3 +BDNF 10 ng/mL	-0.1125	-0.9905 to 0.7655	No	ns	0.9967
-T3 +BDNF 0.016 ng/mL vs. -T3 +BDNF 0.4 ng/mL	-0.15	-1.028 to 0.7280	No	ns	0.9902
-T3 +BDNF 0.016 ng/mL vs. -T3 +BDNF 10 ng/mL	-0.3625	-1.240 to 0.5155	No	ns	0.7901
-T3 +BDNF 0.4 ng/mL vs. -T3 +BDNF 10 ng/mL	-0.2125	-1.090 to 0.6655	No	ns	0.9641
170 um
+T3 vs. -T3	0.1625	-0.7155 to 1.040	No	ns	0.9867
+T3 vs. -T3 +BDNF 0.016 ng/mL	0.2625	-0.6155 to 1.140	No	ns	0.9248
+T3 vs. -T3 +BDNF 0.4 ng/mL	0.175	-0.7030 to 1.053	No	ns	0.9824
+T3 vs. -T3 +BDNF 10 ng/mL	0.05	-0.8280 to 0.9280	No	ns	0.9999
-T3 vs. -T3 +BDNF 0.016 ng/mL	0.1	-0.7780 to 0.9780	No	ns	0.9979
-T3 vs. -T3 +BDNF 0.4 ng/mL	0.0125	-0.8655 to 0.8905	No	ns	>0.9999
-T3 vs. -T3 +BDNF 10 ng/mL	-0.1125	-0.9905 to 0.7655	No	ns	0.9967
-T3 +BDNF 0.016 ng/mL vs. -T3 +BDNF 0.4 ng/mL	-0.0875	-0.9655 to 0.7905	No	ns	0.9988
-T3 +BDNF 0.016 ng/mL vs. -T3 +BDNF 10 ng/mL	-0.2125	-1.090 to 0.6655	No	ns	0.9641
-T3 +BDNF 0.4 ng/mL vs. -T3 +BDNF 10 ng/mL	-0.125	-1.003 to 0.7530	No	ns	0.9951
180 um
+T3 vs. -T3	0.125	-0.7530 to 1.003	No	ns	0.9951
+T3 vs. -T3 +BDNF 0.016 ng/mL	0.175	-0.7030 to 1.053	No	ns	0.9824
+T3 vs. -T3 +BDNF 0.4 ng/mL	0.1125	-0.7655 to 0.9905	No	ns	0.9967
+T3 vs. -T3 +BDNF 10 ng/mL	0.0875	-0.7905 to 0.9655	No	ns	0.9988
-T3 vs. -T3 +BDNF 0.016 ng/mL	0.05	-0.8280 to 0.9280	No	ns	0.9999
-T3 vs. -T3 +BDNF 0.4 ng/mL	-0.0125	-0.8905 to 0.8655	No	ns	>0.9999
-T3 vs. -T3 +BDNF 10 ng/mL	-0.0375	-0.9155 to 0.8405	No	ns	>0.9999
-T3 +BDNF 0.016 ng/mL vs. -T3 +BDNF 0.4 ng/mL	-0.0625	-0.9405 to 0.8155	No	ns	0.9997
-T3 +BDNF 0.016 ng/mL vs. -T3 +BDNF 10 ng/mL	-0.0875	-0.9655 to 0.7905	No	ns	0.9988
-T3 +BDNF 0.4 ng/mL vs. -T3 +BDNF 10 ng/mL	-0.025	-0.9030 to 0.8530	No	ns	>0.9999
190 um
+T3 vs. -T3	0.025	-0.8530 to 0.9030	No	ns	>0.9999
+T3 vs. -T3 +BDNF 0.016 ng/mL	0.0875	-0.7905 to 0.9655	No	ns	0.9988
+T3 vs. -T3 +BDNF 0.4 ng/mL	0.025	-0.8530 to 0.9030	No	ns	>0.9999
+T3 vs. -T3 +BDNF 10 ng/mL	0.025	-0.8530 to 0.9030	No	ns	>0.9999
-T3 vs. -T3 +BDNF 0.016 ng/mL	0.0625	-0.8155 to 0.9405	No	ns	0.9997
-T3 vs. -T3 +BDNF 0.4 ng/mL	-2.22e-15	-0.8780 to 0.8780	No	ns	>0.9999
-T3 vs. -T3 +BDNF 10 ng/mL	-2.22e-15	-0.8780 to 0.8780	No	ns	>0.9999
-T3 +BDNF 0.016 ng/mL vs. -T3 +BDNF 0.4 ng/mL	-0.0625	-0.9405 to 0.8155	No	ns	0.9997
-T3 +BDNF 0.016 ng/mL vs. -T3 +BDNF 10 ng/mL	-0.0625	-0.9405 to 0.8155	No	ns	0.9997
-T3 +BDNF 0.4 ng/mL vs. -T3 +BDNF 10 ng/mL	0	-0.8780 to 0.8780	No	ns	>0.9999
200 um
+T3 vs. -T3	0	-0.8780 to 0.8780	No	ns	>0.9999
+T3 vs. -T3 +BDNF 0.016 ng/mL	0.05	-0.8280 to 0.9280	No	ns	0.9999
+T3 vs. -T3 +BDNF 0.4 ng/mL	0.0375	-0.8405 to 0.9155	No	ns	>0.9999
+T3 vs. -T3 +BDNF 10 ng/mL	0.0375	-0.8405 to 0.9155	No	ns	>0.9999
-T3 vs. -T3 +BDNF 0.016 ng/mL	0.05	-0.8280 to 0.9280	No	ns	0.9999
-T3 vs. -T3 +BDNF 0.4 ng/mL	0.0375	-0.8405 to 0.9155	No	ns	>0.9999
-T3 vs. -T3 +BDNF 10 ng/mL	0.0375	-0.8405 to 0.9155	No	ns	>0.9999
-T3 +BDNF 0.016 ng/mL vs. -T3 +BDNF 0.4 ng/mL	-0.0125	-0.8905 to 0.8655	No	ns	>0.9999
-T3 +BDNF 0.016 ng/mL vs. -T3 +BDNF 10 ng/mL	-0.0125	-0.8905 to 0.8655	No	ns	>0.9999
-T3 +BDNF 0.4 ng/mL vs. -T3 +BDNF 10 ng/mL	0	-0.8780 to 0.8780	No	ns	>0.9999
210 um
+T3 vs. -T3	-0.025	-0.9030 to 0.8530	No	ns	>0.9999
+T3 vs. -T3 +BDNF 0.016 ng/mL	-8.882e-16	-0.8780 to 0.8780	No	ns	>0.9999
+T3 vs. -T3 +BDNF 0.4 ng/mL	0.0125	-0.8655 to 0.8905	No	ns	>0.9999
+T3 vs. -T3 +BDNF 10 ng/mL	-4.441e-16	-0.8780 to 0.8780	No	ns	>0.9999
-T3 vs. -T3 +BDNF 0.016 ng/mL	0.025	-0.8530 to 0.9030	No	ns	>0.9999
-T3 vs. -T3 +BDNF 0.4 ng/mL	0.0375	-0.8405 to 0.9155	No	ns	>0.9999
-T3 vs. -T3 +BDNF 10 ng/mL	0.025	-0.8530 to 0.9030	No	ns	>0.9999
-T3 +BDNF 0.016 ng/mL vs. -T3 +BDNF 0.4 ng/mL	0.0125	-0.8655 to 0.8905	No	ns	>0.9999
-T3 +BDNF 0.016 ng/mL vs. -T3 +BDNF 10 ng/mL	4.441e-16	-0.8780 to 0.8780	No	ns	>0.9999
-T3 +BDNF 0.4 ng/mL vs. -T3 +BDNF 10 ng/mL	-0.0125	-0.8905 to 0.8655	No	ns	>0.9999
220 um
+T3 vs. -T3	-0.0125	-0.8905 to 0.8655	No	ns	>0.9999
+T3 vs. -T3 +BDNF 0.016 ng/mL	-2.22e-15	-0.8780 to 0.8780	No	ns	>0.9999
+T3 vs. -T3 +BDNF 0.4 ng/mL	0.0125	-0.8655 to 0.8905	No	ns	>0.9999
+T3 vs. -T3 +BDNF 10 ng/mL	0.0125	-0.8655 to 0.8905	No	ns	>0.9999
-T3 vs. -T3 +BDNF 0.016 ng/mL	0.0125	-0.8655 to 0.8905	No	ns	>0.9999
-T3 vs. -T3 +BDNF 0.4 ng/mL	0.025	-0.8530 to 0.9030	No	ns	>0.9999
-T3 vs. -T3 +BDNF 10 ng/mL	0.025	-0.8530 to 0.9030	No	ns	>0.9999
-T3 +BDNF 0.016 ng/mL vs. -T3 +BDNF 0.4 ng/mL	0.0125	-0.8655 to 0.8905	No	ns	>0.9999
-T3 +BDNF 0.016 ng/mL vs. -T3 +BDNF 10 ng/mL	0.0125	-0.8655 to 0.8905	No	ns	>0.9999
-T3 +BDNF 0.4 ng/mL vs. -T3 +BDNF 10 ng/mL	-1.776e-15	-0.8780 to 0.8780	No	ns	>0.9999
230 um
+T3 vs. -T3	-0.0125	-0.8905 to 0.8655	No	ns	>0.9999
+T3 vs. -T3 +BDNF 0.016 ng/mL	-8.882e-16	-0.8780 to 0.8780	No	ns	>0.9999
+T3 vs. -T3 +BDNF 0.4 ng/mL	0.0125	-0.8655 to 0.8905	No	ns	>0.9999
+T3 vs. -T3 +BDNF 10 ng/mL	0.0125	-0.8655 to 0.8905	No	ns	>0.9999
-T3 vs. -T3 +BDNF 0.016 ng/mL	0.0125	-0.8655 to 0.8905	No	ns	>0.9999
-T3 vs. -T3 +BDNF 0.4 ng/mL	0.025	-0.8530 to 0.9030	No	ns	>0.9999
-T3 vs. -T3 +BDNF 10 ng/mL	0.025	-0.8530 to 0.9030	No	ns	>0.9999
-T3 +BDNF 0.016 ng/mL vs. -T3 +BDNF 0.4 ng/mL	0.0125	-0.8655 to 0.8905	No	ns	>0.9999
-T3 +BDNF 0.016 ng/mL vs. -T3 +BDNF 10 ng/mL	0.0125	-0.8655 to 0.8905	No	ns	>0.9999
-T3 +BDNF 0.4 ng/mL vs. -T3 +BDNF 10 ng/mL	-1.332e-15	-0.8780 to 0.8780	No	ns	>0.9999
240 um
+T3 vs. -T3	1.776e-15	-0.8780 to 0.8780	No	ns	>0.9999
+T3 vs. -T3 +BDNF 0.016 ng/mL	0	-0.8780 to 0.8780	No	ns	>0.9999
+T3 vs. -T3 +BDNF 0.4 ng/mL	0.0125	-0.8655 to 0.8905	No	ns	>0.9999
+T3 vs. -T3 +BDNF 10 ng/mL	0.0125	-0.8655 to 0.8905	No	ns	>0.9999
-T3 vs. -T3 +BDNF 0.016 ng/mL	-1.776e-15	-0.8780 to 0.8780	No	ns	>0.9999
-T3 vs. -T3 +BDNF 0.4 ng/mL	0.0125	-0.8655 to 0.8905	No	ns	>0.9999
-T3 vs. -T3 +BDNF 10 ng/mL	0.0125	-0.8655 to 0.8905	No	ns	>0.9999
-T3 +BDNF 0.016 ng/mL vs. -T3 +BDNF 0.4 ng/mL	0.0125	-0.8655 to 0.8905	No	ns	>0.9999
-T3 +BDNF 0.016 ng/mL vs. -T3 +BDNF 10 ng/mL	0.0125	-0.8655 to 0.8905	No	ns	>0.9999
-T3 +BDNF 0.4 ng/mL vs. -T3 +BDNF 10 ng/mL	-1.332e-15	-0.8780 to 0.8780	No	ns	>0.9999
250 um
+T3 vs. -T3	1.776e-15	-0.8780 to 0.8780	No	ns	>0.9999
+T3 vs. -T3 +BDNF 0.016 ng/mL	0	-0.8780 to 0.8780	No	ns	>0.9999
+T3 vs. -T3 +BDNF 0.4 ng/mL	8.882e-16	-0.8780 to 0.8780	No	ns	>0.9999
+T3 vs. -T3 +BDNF 10 ng/mL	0	-0.8780 to 0.8780	No	ns	>0.9999
-T3 vs. -T3 +BDNF 0.016 ng/mL	-1.776e-15	-0.8780 to 0.8780	No	ns	>0.9999
-T3 vs. -T3 +BDNF 0.4 ng/mL	-8.882e-16	-0.8780 to 0.8780	No	ns	>0.9999
-T3 vs. -T3 +BDNF 10 ng/mL	-1.776e-15	-0.8780 to 0.8780	No	ns	>0.9999
-T3 +BDNF 0.016 ng/mL vs. -T3 +BDNF 0.4 ng/mL	8.882e-16	-0.8780 to 0.8780	No	ns	>0.9999
-T3 +BDNF 0.016 ng/mL vs. -T3 +BDNF 10 ng/mL	0	-0.8780 to 0.8780	No	ns	>0.9999
-T3 +BDNF 0.4 ng/mL vs. -T3 +BDNF 10 ng/mL	-8.882e-16	-0.8780 to 0.8780	No	ns	>0.9999
260 um
+T3 vs. -T3	4.441e-16	-0.8780 to 0.8780	No	ns	>0.9999
+T3 vs. -T3 +BDNF 0.016 ng/mL	4.441e-16	-0.8780 to 0.8780	No	ns	>0.9999
+T3 vs. -T3 +BDNF 0.4 ng/mL	0	-0.8780 to 0.8780	No	ns	>0.9999
+T3 vs. -T3 +BDNF 10 ng/mL	-8.882e-16	-0.8780 to 0.8780	No	ns	>0.9999
-T3 vs. -T3 +BDNF 0.016 ng/mL	0	-0.8780 to 0.8780	No	ns	>0.9999
-T3 vs. -T3 +BDNF 0.4 ng/mL	-4.441e-16	-0.8780 to 0.8780	No	ns	>0.9999
-T3 vs. -T3 +BDNF 10 ng/mL	-1.332e-15	-0.8780 to 0.8780	No	ns	>0.9999
-T3 +BDNF 0.016 ng/mL vs. -T3 +BDNF 0.4 ng/mL	-4.441e-16	-0.8780 to 0.8780	No	ns	>0.9999
-T3 +BDNF 0.016 ng/mL vs. -T3 +BDNF 10 ng/mL	-1.332e-15	-0.8780 to 0.8780	No	ns	>0.9999
-T3 +BDNF 0.4 ng/mL vs. -T3 +BDNF 10 ng/mL	-8.882e-16	-0.8780 to 0.8780	No	ns	>0.9999
270 um
+T3 vs. -T3	8.882e-16	-0.8780 to 0.8780	No	ns	>0.9999
+T3 vs. -T3 +BDNF 0.016 ng/mL	-8.882e-16	-0.8780 to 0.8780	No	ns	>0.9999
+T3 vs. -T3 +BDNF 0.4 ng/mL	0	-0.8780 to 0.8780	No	ns	>0.9999
+T3 vs. -T3 +BDNF 10 ng/mL	-8.882e-16	-0.8780 to 0.8780	No	ns	>0.9999
-T3 vs. -T3 +BDNF 0.016 ng/mL	-1.776e-15	-0.8780 to 0.8780	No	ns	>0.9999
-T3 vs. -T3 +BDNF 0.4 ng/mL	-8.882e-16	-0.8780 to 0.8780	No	ns	>0.9999
-T3 vs. -T3 +BDNF 10 ng/mL	-1.776e-15	-0.8780 to 0.8780	No	ns	>0.9999
-T3 +BDNF 0.016 ng/mL vs. -T3 +BDNF 0.4 ng/mL	8.882e-16	-0.8780 to 0.8780	No	ns	>0.9999
-T3 +BDNF 0.016 ng/mL vs. -T3 +BDNF 10 ng/mL	0	-0.8780 to 0.8780	No	ns	>0.9999
-T3 +BDNF 0.4 ng/mL vs. -T3 +BDNF 10 ng/mL	-8.882e-16	-0.8780 to 0.8780	No	ns	>0.9999
280 um
+T3 vs. -T3	1.332e-15	-0.8780 to 0.8780	No	ns	>0.9999
+T3 vs. -T3 +BDNF 0.016 ng/mL	-8.882e-16	-0.8780 to 0.8780	No	ns	>0.9999
+T3 vs. -T3 +BDNF 0.4 ng/mL	0	-0.8780 to 0.8780	No	ns	>0.9999
+T3 vs. -T3 +BDNF 10 ng/mL	-8.882e-16	-0.8780 to 0.8780	No	ns	>0.9999
-T3 vs. -T3 +BDNF 0.016 ng/mL	-2.22e-15	-0.8780 to 0.8780	No	ns	>0.9999
-T3 vs. -T3 +BDNF 0.4 ng/mL	-1.332e-15	-0.8780 to 0.8780	No	ns	>0.9999
-T3 vs. -T3 +BDNF 10 ng/mL	-2.22e-15	-0.8780 to 0.8780	No	ns	>0.9999
-T3 +BDNF 0.016 ng/mL vs. -T3 +BDNF 0.4 ng/mL	8.882e-16	-0.8780 to 0.8780	No	ns	>0.9999
-T3 +BDNF 0.016 ng/mL vs. -T3 +BDNF 10 ng/mL	0	-0.8780 to 0.8780	No	ns	>0.9999
-T3 +BDNF 0.4 ng/mL vs. -T3 +BDNF 10 ng/mL	-8.882e-16	-0.8780 to 0.8780	No	ns	>0.9999
290 um
+T3 vs. -T3	8.882e-16	-0.8780 to 0.8780	No	ns	>0.9999
+T3 vs. -T3 +BDNF 0.016 ng/mL	-8.882e-16	-0.8780 to 0.8780	No	ns	>0.9999
+T3 vs. -T3 +BDNF 0.4 ng/mL	4.441e-16	-0.8780 to 0.8780	No	ns	>0.9999
+T3 vs. -T3 +BDNF 10 ng/mL	-8.882e-16	-0.8780 to 0.8780	No	ns	>0.9999
-T3 vs. -T3 +BDNF 0.016 ng/mL	-1.776e-15	-0.8780 to 0.8780	No	ns	>0.9999
-T3 vs. -T3 +BDNF 0.4 ng/mL	-4.441e-16	-0.8780 to 0.8780	No	ns	>0.9999
-T3 vs. -T3 +BDNF 10 ng/mL	-1.776e-15	-0.8780 to 0.8780	No	ns	>0.9999
-T3 +BDNF 0.016 ng/mL vs. -T3 +BDNF 0.4 ng/mL	1.332e-15	-0.8780 to 0.8780	No	ns	>0.9999
-T3 +BDNF 0.016 ng/mL vs. -T3 +BDNF 10 ng/mL	0	-0.8780 to 0.8780	No	ns	>0.9999
-T3 +BDNF 0.4 ng/mL vs. -T3 +BDNF 10 ng/mL	-1.332e-15	-0.8780 to 0.8780	No	ns	>0.9999
300 um
+T3 vs. -T3	0	-0.8780 to 0.8780	No	ns	>0.9999
+T3 vs. -T3 +BDNF 0.016 ng/mL	0	-0.8780 to 0.8780	No	ns	>0.9999
+T3 vs. -T3 +BDNF 0.4 ng/mL	0	-0.8780 to 0.8780	No	ns	>0.9999
+T3 vs. -T3 +BDNF 10 ng/mL	0	-0.9483 to 0.9483	No	ns	>0.9999
-T3 vs. -T3 +BDNF 0.016 ng/mL	0	-0.8780 to 0.8780	No	ns	>0.9999
-T3 vs. -T3 +BDNF 0.4 ng/mL	0	-0.8780 to 0.8780	No	ns	>0.9999
-T3 vs. -T3 +BDNF 10 ng/mL	0	-0.9483 to 0.9483	No	ns	>0.9999
-T3 +BDNF 0.016 ng/mL vs. -T3 +BDNF 0.4 ng/mL	0	-0.8780 to 0.8780	No	ns	>0.9999
-T3 +BDNF 0.016 ng/mL vs. -T3 +BDNF 10 ng/mL	0	-0.9483 to 0.9483	No	ns	>0.9999
-T3 +BDNF 0.4 ng/mL vs. -T3 +BDNF 10 ng/mL	0	-0.9483 to 0.9483	No	ns	>0.9999
